# Supplementary material for: Ulosarcina terrestrica gen. nov., sp. nov., a New Ulvophycean Sarcinoid Alga from the Russian Far East
Source: Plants (Basel). 2022 Nov 25;11(23):3228. doi: 10.3390/plants11233228 (PMC9737678; doi:10.3390/plants11233228)
Supplement: Supplementary file 1 [file plants-11-03228-s001.zip]

Archive with 6 entries (6 files):
- Fig_S1.pdf
- Fig_S2.pdf
- Fig_S3.pdf
- Fig_S4.pdf
- Table_S1.xls
- Table_S2.pdf
