# Supplementary material for: Ulosarcina terrestrica gen. nov., sp. nov., a New Ulvophycean Sarcinoid Alga from the Russian Far East
Source: Plants (Basel). 2022 Nov 25;11(23):3228. doi: 10.3390/plants11233228 (PMC9737678; doi:10.3390/plants11233228)
Supplement: Supplementary file 1 [file plants-11-03228-s001.zip › Table_S1.xls]

## Sheet: 1
SSU
intrageneric genetic distances				intergeneric genetic distances
						1	2	3	4	5	6	7	8	9	10	11	12
Acrosiphonia	n/c	n/c		1	Acrosiphonia		0.00405075	0.00402231	0.00372183	0.00367308	0.00379997	0.00377948	0.00388722	0.00374828	0.00389126	0.00429078	0.00400565
Monostroma	n/c	n/c		2	Monostroma	0.0316384		0.00118388	0.00300371	0.00256654	0.0022797	0.00249589	0.00268188	0.0022496	0.00301169	0.00379707	0.00355813
Collinsiella	n/c	n/c		3	Collinsiella	0.0305257	0.00226116		0.00295119	0.00265982	0.00246273	0.00262783	0.00284722	0.00237138	0.00319168	0.00365128	0.00359948
Planophila	0.00403551	0.00103271		4	Planophila	0.0276029	0.0174334	0.0167972		0.00210647	0.00233786	0.00230683	0.00270782	0.00217287	0.00313643	0.00319937	0.00328584
Ulothrix	n/c	n/c		5	Ulothrix	0.0259887	0.0118644	0.0118711	0.010573		0.00159238	0.00160635	0.00233363	0.00135028	0.00276798	0.0028676	0.00318179
Sarcinofilum	0.000451977	0.000303596		6	Sarcinofilum	0.0290395	0.00983051	0.0109666	0.0125747	0.00474576		0.00118082	0.00203914	0.00140216	0.00248843	0.00307456	0.00318328
Tupiella	0	0		7	Tupiella	0.0276836	0.0112994	0.0113058	0.0117837	0.00508475	0.00305085		0.00198453	0.00133536	0.00256971	0.00301025	0.00313049
Vischerioclonium	n/c	n/c		8	Vischerioclonium	0.0299435	0.0158192	0.0158282	0.0166263	0.0112994	0.00813559	0.00734463		0.00184762	0.00284836	0.00351992	0.00316195
Hazenia	0.00167474	0.000662723		9	Hazenia	0.027613	0.0112288	0.0112352	0.0114911	0.00416667	0.00480226	0.00402542	0.00868644		0.00244553	0.00282302	0.00314307
Rhexinema	0.00557199	0.000995903		10	Rhexinema	0.0331289	0.0209794	0.0221221	0.0195969	0.0146221	0.0145655	0.0139157	0.0181537	0.0138096		0.00333159	0.00320988
Ulosarcina	n/c	n/c		11	Ulosarcina	0.0348558	0.0234375	0.0234516	0.01966	0.015024	0.0176683	0.0168269	0.0228365	0.0157001	0.0209602		0.00332524
Gayralia	n/c	n/c		12	Gayralia	0.0344432	0.0246843	0.0258472	0.021568	0.0195178	0.0197474	0.02124	0.02124	0.0190155	0.0239004	0.0232274
ITS1–5.8S–ITS2 region
intrageneric genetic distances				intergeneric genetic distances
						1	2	3	4	5	6	7	8	9	10	11
Acrosiphonia	n/c	n/c		1	Acrosiphonia		0.0181781	0.0198481	0.0149046	0.0153147	0.0148186	0.0158615	0.0165137	0.0135204	0.0156089	0.0166344
Monostroma	n/c	n/c		2	Monostroma	0.23694		0.0158488	0.0153428	0.0165459	0.0169165	0.0158751	0.0171465	0.0155513	0.0158166	0.017678
Collinsiella	n/c	n/c		3	Collinsiella	0.261759	0.147475		0.0173252	0.0175404	0.0182621	0.0184815	0.019709	0.0185874	0.0173746	0.0190551
Planophila	0.0667986	0.00709052		4	Planophila	0.180847	0.183164	0.213788		0.0139857	0.0143538	0.0140458	0.0144689	0.0123262	0.0140084	0.0150082
Ulothrix	n/c	n/c		5	Ulothrix	0.165736	0.181481	0.208502	0.161445		0.0104035	0.0132072	0.015167	0.0122944	0.0135679	0.0163618
Sarcinofilum	0.00480591	0.00206184		6	Sarcinofilum	0.161654	0.191791	0.204878	0.165717	0.0685185		0.0138475	0.0146097	0.0125521	0.0130934	0.0161264
Tupiella	0.00899281	0.00399096		7	Tupiella	0.179817	0.178309	0.216162	0.170198	0.116022	0.132222		0.0132159	0.0124214	0.0134683	0.017257
Vischerioclonium	n/c	n/c		8	Vischerioclonium	0.185874	0.215074	0.253036	0.181827	0.151292	0.153445	0.139599		0.0132071	0.0143511	0.017628
Hazenia	0.0362765	0.00502716		9	Hazenia	0.158903	0.185305	0.23112	0.141562	0.109111	0.115365	0.117122	0.148158		0.0129984	0.01497
Rhexinema	0.0598275	0.00638418		10	Rhexinema	0.203812	0.203184	0.224271	0.177084	0.14524	0.135245	0.153578	0.171013	0.139793		0.0146654
Ulosarcina	n/c	n/c		11	Ulosarcina	0.231801	0.228571	0.239837	0.183366	0.17433	0.168401	0.217186	0.219048	0.160338	0.163981
